# Supplementary material for: Shrimp Oil Extracted from Shrimp Processing By-Product Is a Rich Source of Omega-3 Fatty Acids and Astaxanthin-Esters, and Reveals Potential Anti-Adipogenic Effects in 3T3-L1 Adipocytes
Source: Mar Drugs. 2021 Apr 30;19(5):259. doi: 10.3390/md19050259 (PMC8146821; doi:10.3390/md19050259)
Supplement: Supplementary file 1 [file marinedrugs-19-00259-s001.zip]

Archive with 1 entries (1 files):
- marinedrugs-1198579-supplementary.pdf
